# Supplementary material for: Perceived Pathways of Change in an Interpersonal Violence Intervention for Mothers: The Importance of Self-Compassion
Source: Behav Sci (Basel). 2025 May 27;15(6):739. doi: 10.3390/bs15060739 (PMC12189803; doi:10.3390/bs15060739)
Supplement: Supplementary file 1 [file behavsci-15-00739-s001.zip]

Archive with 1 entries (1 files):
- behavsci-3582796-supplementary.pdf
